# Supplementary material for: Who shares fake news on social media? Evidence from vaccines and infertility claims in sub-Saharan Africa
Source: PLoS One. 2024 Apr 9;19(4):e0301818. doi: 10.1371/journal.pone.0301818 (PMC11003631; doi:10.1371/journal.pone.0301818)
Supplement: S1 Data — (ZIP) [file pone.0301818.s009.zip]

Archive with 2 entries (2 files):
- replication files/det_dist_fake_news_analysis.do
- replication files/fake_news_sharing.dta
