# Supplementary material for: Who shares fake news on social media? Evidence from vaccines and infertility claims in sub-Saharan Africa
Source: PLoS One. 2024 Apr 9;19(4):e0301818. doi: 10.1371/journal.pone.0301818 (PMC11003631; doi:10.1371/journal.pone.0301818)
Supplement: S1 Data — (ZIP) [file pone.0301818.s009.zip › replication files/det_dist_fake_news_analysis.do]

global data "C:\Users\Kerstin Unfried\Desktop\Forschungsprojekte\Public Health Vaccination\deliberate and accidential distributors\Data"
global results "C:\Users\Kerstin Unfried\Desktop\Forschungsprojekte\Public Health Vaccination\deliberate and accidential distributors\Results"

* define control variables
global socio age_30_39 age_40_49 age_50 female marriage_dummy noschooling_primary secondary employed rich poor numeracy  usage_social1 usage_social3 usage_social4
global personality perso_agreeable perso_opennes
global preferences risk_aversion trust
global vaccination vaccinated vaccine_knowledge attitude_index

** import dataset
use "$data/fake_news_sharing.dta", replace

** Figure 1: Descriptives detection and sharing of fake news
gen truth1 = truth*100
gen share_int1 = share_int*100
gen sharing_action1 = sharing_action*100
graph bar (mean) truth1 (mean) share_int1 (mean) sharing_action1, bargap(10) bar(1, color(ltblue)) bar(2, color(ebblue) ) bar(3, color(navy)) subtitle(, size(small) fcolor(gs15)) legend(size(small) region(style(none)) row(1) position(6)) blabel(bar, format(%3.2f)) ytitle("Share of respondents", height(7)) legend(label(1 "Detection of misinformation") label(2 "Intention to share") label(3 "Actual sharing of misinformation")) 
graph export "$results/fig_1.png", as(png) replace

** gen deliberate and accidential sharing for intention and action
gen delib_int = (share_int==1 & truth==1)
gen accid_int = (share_int==1 & truth==0)
gen delib_action = (sharing_action==1 & truth==1)
gen accid_action = (sharing_action==1 & truth==0)

** sum of deliberate and accidential intention
egen delib_share = total(delib_int)
egen share_inten = total(share_int)
egen accid_share = total(accid_int)
gen delib_share_int = (delib_share / share_inten) * 100
gen accid_share_int = (accid_share / share_inten) * 100

** sum of deliberate and accidential sharing action
egen delib_share_act = total(delib_action)
egen accid_share_act = total(accid_action)
egen share_act = total(sharing_action)
gen delib_share_action = (delib_share_act / share_act) * 100
gen accid_share_action = (accid_share_act / share_act) * 100

** Figure 2: deliberate and accidential sharers
graph bar (mean) delib_share_int (mean) accid_share_int (mean) delib_share_action (mean) accid_share_action, bargap(7) bar(1, color(olive_teal)) bar(2, color(emerald)) bar(3, color(ltblue)) bar(4, color(navy))  subtitle(, size(small) fcolor(gs15)) plotregion(fcolor(white)) graphregion(fcolor(white)) legend(size(small) region(style(none)) position(6) row(1)) blabel(bar, format(%3.2f)) ytitle("Share of distributors") legend(label(1 "Intention - deliberate") label(2 "Intention - accidential")label(3 "Sharing - deliberate")   label(4 "Sharing - accidential") order(1 2 3 4)) outergap(-2)
graph export "$results/fig_2.png", replace

*** S1 Table: Summary statistics
estpost summarize truth share_int sharing_action delib_int accid_int delib_action accid_action age_18_29 age_30_39 age_40_49 age_50 female marriage_dummy noschooling_primary secondary tertiary employed rich poor numeracy usage_social1 usage_social2 usage_social3 usage_social4 $personality $preferences $vaccination 

est store sum_var
esttab sum_var using "$results/Supplementary_information/S1_Table.tex", ///
booktabs fragment compress noobs nonum replace ///
cells("mean(fmt(2)) sd(fmt(2)) min(fmt(2)) max(fmt(0)) count(fmt(0))") ///
collabels("Mean" "SD" "Min." "Max." "Obs.") /// areaharvested_asinh
varlabels(truth "Detection of fake news" ///
          share_int "Intention to share" ///
		  sharing_action "Shared fake news" ///
		  delib_int "Deliberate sharing intention" ///
		  accid_int "Accidential sharing intention" ///
		  delib_action "Deliberate sharing action" ///
          accid_action "Accidential sharing action" ///
		  age_18_29 "Age 18 - 29" ///
		  age_30_39 "Age 30 - 39" ///
		  age_40_49 "Age 40 - 49" ///
		  age_50 "Age 50+" ///
		  usage_social1 "Social media: $<$ 1h last week" ///
		  usage_social2 "Social media: 1-10h last week" ///
		  usage_social3 "Social media: 10 - 20h last week" ///
		  usage_social4 "Social media: $>$ 20h last week" ///
		  female "Female" numeracy "Cognitive skills" ///
		  marriage_dummy "Married" noschooling_primary "No or primary education" ///
		  secondary "Secondary education" tertiary "Tertiary education" employed "(Self-)employed" ///
		  rich "Rich" poor "Poor" risk_aversion "Risk taking" ///
		  trust "Trust in institutions" ///
		  vaccinated "Vaccination" vaccine_knowledge "Vaccine knowledge" ///
		  attitude_index "Vaccine hesitancy" perso_agreeable "Agreeableness" ///
		  perso_opennes "Openness" ///
		  )
		  
*** S2 Table: Observations by country
eststo a: estpost tab country
esttab a using "$results/Supplementary_information/S2_Table.tex", ///
cells("b(pattern(1 0 0))") ///
collabels("Observations")


*************************** Regressions ***********************************************
** Table 1 "Individual characteristics of deliberate and accidental distributors"
gen delib_both = (delib_int==1 & delib_action==1)
gen delib_int_only = (delib_int==1 & delib_action==0)
gen accid_both = (accid_int==1 & accid_action==1)
gen accid_int_only = (accid_int==1 & accid_action==0)

reghdfe sharing_action $socio $personality $preferences $vaccination debunking prebunking , absorb(vaccination_type country) vce(robust)
eststo a1
reghdfe delib_action $socio $personality $preferences $vaccination  debunking prebunking , absorb(vaccination_type country) vce(robust)
eststo a2
reghdfe accid_action $socio $personality $preferences $vaccination  debunking prebunking , absorb(vaccination_type country) vce(robust)
eststo a3

local R "a1 a2 a3"
esttab `R', star(* 0.10 ** 0.05 *** 0.01) ///
stats(N r2, fmt(%15.0fc %15.3fc) labels("Observations" "$ R^{2}$"))

esttab `R' using "$results/reg_main.tex",replace f ///
label booktabs collabels(none) gaps nolines ///
mlabels("") ///
star(* 0.1 ** 0.05 *** 0.01) ///
drop( _cons) ///
cells(b(star fmt(3)) se(par fmt(3))) ///
stats(N r2, fmt(%15.0fc %15.3fc) labels("Observations" "$ R^{2}$")) ///
varlabels(truth "Detection of fake news" ///
          share_int "Intention to share" ///
		  sharing_action "Shared fake news" ///
		  delib_int "Deliberate sharing intention" ///
		  accid_int "Accidential sharing intention" ///
		  delib_action "Deliberate sharing action" ///
          accid_action "Accidential sharing action" ///
		  age_18_29 "Age 18 - 29" ///
		  age_30_39 "Age 30 - 39" ///
		  age_40_49 "Age 40 - 49" ///
		  age_50 "Age 50+" ///
		  usage_social1 "Social media: $<$ 1h last week" ///
		  usage_social2 "Social media: 1-10h last week" ///
		  usage_social3 "Social media: 10 - 20h last week" ///
		  usage_social4 "Social media: $>$ 20h last week" ///
		  female "Female" numeracy "Cognitive skills" ///
		  marriage_dummy "Married" noschooling_primary "No or primary education" ///
		  secondary "Secondary education" employed "(Self-)employed" ///
		  rich "Rich" poor "Poor" risk_aversion "Risk taking" trust "Trust in institutions" ///
		  vaccinated "Vaccination" vaccine_knowledge "Vaccine knowledge" ///
		  attitude_index "Vaccine hesitancy" perso_agreeable "Agreeableness" ///
		  perso_opennes "Openness" , ///
blist(avcd_imp_wld_munsuit "\midrule ") elist(pop_asinh " \midrule")) ///
mgroups("Sharing" "Deliberate sharing" "Accidental sharing", ///
pattern(1 1 1) begin("") erepeat(\cmidrule(lr){@span}) span prefix(\multicolumn{@span}{c}{)suffix(}))

*** Table 2: gap between intention and actual sharing
reghdfe delib_int $socio $personality $preferences $vaccination  debunking prebunking , absorb(vaccination_type country) vce(robust)
eststo a1
reghdfe delib_int_only $socio $personality $preferences $vaccination  debunking prebunking , absorb(vaccination_type country) vce(robust)
eststo a2
reghdfe delib_both $socio $personality $preferences $vaccination  debunking prebunking , absorb(vaccination_type country) vce(robust)
eststo a3
reghdfe accid_int $socio $personality $preferences $vaccination  debunking prebunking, absorb(vaccination_type country) vce(robust)
eststo a4
reghdfe accid_int_only $socio $personality $preferences $vaccination  debunking prebunking , absorb(vaccination_type country) vce(robust)
eststo a5
reghdfe accid_both $socio $personality $preferences $vaccination  debunking prebunking , absorb(vaccination_type country) vce(robust)
eststo a6

local R "a1 a2 a3 a4 a5 a6"
esttab `R', star(* 0.10 ** 0.05 *** 0.01) ///
stats(N r2, fmt(%15.0fc %15.3fc) labels("Observations" "$ R^{2}$"))

esttab `R' using "$results/reg_gap.tex",replace f ///
label booktabs collabels(none) gaps nolines ///
mlabels( "intention" "intention only" "intention + sharing" "intention" "intention only" "intention + sharing") ///
star(* 0.1 ** 0.05 *** 0.01) ///
drop( _cons) ///
cells(b(star fmt(3)) se(par fmt(3))) ///
stats(N r2, fmt(%15.0fc %15.3fc) labels("Observations" "$ R^{2}$")) ///
varlabels(truth "Detection of fake news" ///
          share_int "Intention to share" ///
		  sharing_action "Shared fake news" ///
		  delib_int "Deliberate sharing intention" ///
		  accid_int "Accidential sharing intention" ///
		  delib_action "Deliberate sharing action" ///
          accid_action "Accidential sharing action" ///
		  age_18_29 "Age 18 - 29" ///
		  age_30_39 "Age 30 - 39" ///
		  age_40_49 "Age 40 - 49" ///
		  age_50 "Age 50+" ///
		  usage_social1 "Social media: $<$ 1h last week" ///
		  usage_social2 "Social media: 1-10h last week" ///
		  usage_social3 "Social media: 10 - 20h last week" ///
		  usage_social4 "Social media: $>$ 20h last week" ///
		  female "Female" numeracy "Cognitive skills" ///
		  marriage_dummy "Married" noschooling_primary "No or primary education" ///
		  secondary "Secondary education" employed "(Self-)employed" ///
		  rich "Rich" poor "Poor" risk_aversion "Risk taking" trust "Trust in institutions" ///
		  vaccinated "Vaccination" vaccine_knowledge "Vaccine knowledge" ///
		  attitude_index "Vaccine hesitancy" perso_agreeable "Agreeableness" ///
		  perso_opennes "Openness" , ///
blist(avcd_imp_wld_munsuit "\midrule ") elist(pop_asinh " \midrule")) ///
mgroups("Deliberate intention" "Accidental intention", ///
pattern(1 0 0 1 0 0) begin("") erepeat(\cmidrule(lr){@span}) span prefix(\multicolumn{@span}{c}{)suffix(}))

*** Appendix: 

*** S3 Table: Detection of misinformation
recode article_truthful (0=4) (1=3) (3=1) (4=0)

reghdfe truth $socio $personality $preferences $vaccination   debunking prebunking , absorb(vaccination_type country) vce(robust)
eststo a1
reghdfe article_truthful $socio $personality $preferences $vaccination  debunking prebunking , absorb(vaccination_type country) vce(robust)
eststo a2
reghdfe share_int $socio $personality $preferences $vaccination  debunking prebunking , absorb(vaccination_type country) vce(robust)
eststo a3

local R "a1 a2 a3"
esttab `R', star(* 0.10 ** 0.05 *** 0.01) ///
stats(N r2, fmt(%15.0fc %15.3fc) labels("Observations" "$ R^{2}$"))

esttab `R' using "$results/Supplementary_information/S3_Table.tex",replace f ///
label booktabs collabels(none) gaps nolines ///
mlabels("Binary measure" "Continous measure" "") ///
star(* 0.1 ** 0.05 *** 0.01) ///
drop( _cons) ///
cells(b(star fmt(3)) se(par fmt(3))) ///
stats(N r2, fmt(%15.0fc %15.3fc) labels("Observations" "$ R^{2}$")) ///
varlabels(truth "Detection of fake news" ///
          share_int "Intention to share" ///
		  sharing_action "Shared fake news" ///
		  delib_int "Deliberate sharing intention" ///
		  accid_int "Accidential sharing intention" ///
		  delib_action "Deliberate sharing action" ///
          accid_action "Accidential sharing action" ///
		  age_18_29 "Age 18 - 29" ///
		  age_30_39 "Age 30 - 39" ///
		  age_40_49 "Age 40 - 49" ///
		  age_50 "Age 50+" ///
		  usage_social1 "Social media: $<$ 1h last week" ///
		  usage_social2 "Social media: 1-10h last week" ///
		  usage_social3 "Social media: 10 - 20h last week" ///
		  usage_social4 "Social media: $>$ 20h last week" ///
		  female "Female" numeracy "Cognitive skills" ///
		  marriage_dummy "Married" noschooling_primary "No or primary education" ///
		  secondary "Secondary education" employed "(Self-)employed" ///
		  rich "Rich" poor "Poor" risk_aversion "Risk taking" trust "Trust in institutions" ///
		  vaccinated "Vaccination" vaccine_knowledge "Vaccine knowledge" ///
		  attitude_index "Vaccine hesitancy" perso_agreeable "Agreeableness" ///
		  perso_opennes "Openness" , ///
blist(avcd_imp_wld_munsuit "\midrule ") elist(pop_asinh " \midrule")) ///
mgroups("Detection of misinformation" "Sharing intention", ///
pattern(1 0 1) begin("") erepeat(\cmidrule(lr){@span}) span prefix(\multicolumn{@span}{c}{)suffix(}))


*** D4 Table: Robustness: probit model
probit sharing_action $socio $personality $preferences $vaccination  debunking prebunking  i.vaccination_type i.country , vce(robust) 
eststo a1
probit delib_action $socio $personality $preferences $vaccination  debunking prebunking  i.vaccination_type i.country , vce(robust)
eststo a2
probit  accid_action $socio $personality $preferences $vaccination  debunking prebunking  i.vaccination_type i.country , vce(robust)
eststo a3

local R "a1 a2 a3"
esttab `R', star(* 0.10 ** 0.05 *** 0.01) ///
stats(N r2_p, fmt(%15.0fc %15.3fc) labels("Observations" "$R^{2}$"))

esttab `R' using "$results/Supplementary_information/S4_Table.tex",replace f ///
label booktabs collabels(none) gaps nolines ///
mlabels("") ///
star(* 0.1 ** 0.05 *** 0.01) ///
drop( _cons prebunking debunking) ///
cells(b(star fmt(3)) se(par fmt(3))) ///
stats(N r2_p, fmt(%15.0fc %15.3fc) labels("Observations" "$R^{2}$")) ///
varlabels(truth "Detection of fake news" ///
          share_int "Intention to share" ///
		  sharing_action "Shared fake news" ///
		  delib_int "Deliberate sharing intention" ///
		  accid_int "Accidential sharing intention" ///
		  delib_action "Deliberate sharing action" ///
          accid_action "Accidential sharing action" ///
		  age_18_29 "Age 18 - 29" ///
		  age_30_39 "Age 30 - 39" ///
		  age_40_49 "Age 40 - 49" ///
		  age_50 "Age 50+" ///
		  usage_social1 "Social media: $<$ 1h last week" ///
		  usage_social2 "Social media: 1-10h last week" ///
		  usage_social3 "Social media: 10 - 20h last week" ///
		  usage_social4 "Social media: $>$ 20h last week" ///
		  female "Female" numeracy "Cognitive skills" ///
		  marriage_dummy "Married" noschooling_primary "No or primary education" ///
		  secondary "Secondary education" employed "(Self-)employed" ///
		  rich "Rich" poor "Poor" risk_aversion "Risk taking" trust "Trust in institutions" ///
		  vaccinated "Vaccination" vaccine_knowledge "Vaccine knowledge" ///
		  attitude_index "Vaccine hesitancy" perso_agreeable "Agreeableness" ///
		  perso_opennes "Openness" , ///
blist(avcd_imp_wld_munsuit "\midrule ") elist(pop_asinh " \midrule")) ///
mgroups("Sharing action" "Deliberate sharing" "Accidental sharing", ///
pattern(1 1 1) begin("") erepeat(\cmidrule(lr){@span}) span prefix(\multicolumn{@span}{c}{)suffix(}))

*** S5 Table: Robustness se clusters
reghdfe sharing_action $socio $personality $preferences $vaccination debunking prebunking , absorb(vaccination_type country) vce(cluster country vaccination_type)
eststo a1
reghdfe delib_action $socio $personality $preferences $vaccination  debunking prebunking , absorb(vaccination_type country) vce(cluster country vaccination_type)
eststo a2
reghdfe accid_action $socio $personality $preferences $vaccination  debunking prebunking , absorb(vaccination_type country) vce(cluster country vaccination_type)
eststo a3

local R "a1 a2 a3"
esttab `R', star(* 0.10 ** 0.05 *** 0.01) ///
stats(N r2, fmt(%15.0fc %15.3fc) labels("Observations" "$ R^{2}$"))

esttab `R' using "$results/Supplementary_information/S5_Table.tex",replace f ///
label booktabs collabels(none) gaps nolines ///
mlabels("") ///
star(* 0.1 ** 0.05 *** 0.01) ///
drop( _cons) ///
cells(b(star fmt(3)) se(par fmt(3))) ///
stats(N r2, fmt(%15.0fc %15.3fc) labels("Observations" "$ R^{2}$")) ///
varlabels(truth "Detection of fake news" ///
          share_int "Intention to share" ///
		  sharing_action "Shared fake news" ///
		  delib_int "Deliberate sharing intention" ///
		  accid_int "Accidential sharing intention" ///
		  delib_action "Deliberate sharing action" ///
          accid_action "Accidential sharing action" ///
		  age_18_29 "Age 18 - 29" ///
		  age_30_39 "Age 30 - 39" ///
		  age_40_49 "Age 40 - 49" ///
		  age_50 "Age 50+" ///
		  usage_social1 "Social media: $<$ 1h last week" ///
		  usage_social2 "Social media: 1-10h last week" ///
		  usage_social3 "Social media: 10 - 20h last week" ///
		  usage_social4 "Social media: $>$ 20h last week" ///
		  female "Female" numeracy "Cognitive skills" ///
		  marriage_dummy "Married" noschooling_primary "No or primary education" ///
		  secondary "Secondary education" employed "(Self-)employed" ///
		  rich "Rich" poor "Poor" risk_aversion "Risk taking" trust "Trust in institutions" ///
		  vaccinated "Vaccination" vaccine_knowledge "Vaccine knowledge" ///
		  attitude_index "Vaccine hesitancy" perso_agreeable "Agreeableness" ///
		  perso_opennes "Openness" , ///
blist(avcd_imp_wld_munsuit "\midrule ") elist(pop_asinh " \midrule")) ///
mgroups("Sharing" "Deliberate sharing" "Accidental sharing", ///
pattern(1 1 1) begin("") erepeat(\cmidrule(lr){@span}) span prefix(\multicolumn{@span}{c}{)suffix(}))

* S6 Table: Robustness: Dropping those with low English skills
reghdfe sharing_action $socio $personality $preferences $vaccination debunking prebunking if english_level>3 , absorb(vaccination_type country) vce(robust)
eststo a1
reghdfe delib_action $socio $personality $preferences $vaccination  debunking prebunking if english_level>3, absorb(vaccination_type country) vce(robust)
eststo a2
reghdfe accid_action $socio $personality $preferences $vaccination  debunking prebunking if english_level>3, absorb(vaccination_type country) vce(robust)
eststo a3

local R "a1 a2 a3"
esttab `R', star(* 0.10 ** 0.05 *** 0.01) ///
stats(N r2, fmt(%15.0fc %15.3fc) labels("Observations" "$ R^{2}$"))

esttab `R' using "$results/Supplementary_information/S6_Table.tex",replace f ///
label booktabs collabels(none) gaps nolines ///
mlabels("") ///
star(* 0.1 ** 0.05 *** 0.01) ///
drop( _cons) ///
cells(b(star fmt(3)) se(par fmt(3))) ///
stats(N r2, fmt(%15.0fc %15.3fc) labels("Observations" "$ R^{2}$")) ///
varlabels(truth "Detection of fake news" ///
          share_int "Intention to share" ///
		  sharing_action "Shared fake news" ///
		  delib_int "Deliberate sharing intention" ///
		  accid_int "Accidential sharing intention" ///
		  delib_action "Deliberate sharing action" ///
          accid_action "Accidential sharing action" ///
		  age_18_29 "Age 18 - 29" ///
		  age_30_39 "Age 30 - 39" ///
		  age_40_49 "Age 40 - 49" ///
		  age_50 "Age 50+" ///
		  usage_social1 "Social media: $<$ 1h last week" ///
		  usage_social2 "Social media: 1-10h last week" ///
		  usage_social3 "Social media: 10 - 20h last week" ///
		  usage_social4 "Social media: $>$ 20h last week" ///
		  female "Female" numeracy "Cognitive skills" ///
		  marriage_dummy "Married" noschooling_primary "No or primary education" ///
		  secondary "Secondary education" employed "(Self-)employed" ///
		  rich "Rich" poor "Poor" risk_aversion "Risk taking" trust "Trust in institutions" ///
		  vaccinated "Vaccination" vaccine_knowledge "Vaccine knowledge" ///
		  attitude_index "Vaccine hesitancy" perso_agreeable "Agreeableness" ///
		  perso_opennes "Openness" , ///
blist(avcd_imp_wld_munsuit "\midrule ") elist(pop_asinh " \midrule")) ///
mgroups("Sharing" "Deliberate sharing" "Accidental sharing", ///
pattern(1 1 1) begin("") erepeat(\cmidrule(lr){@span}) span prefix(\multicolumn{@span}{c}{)suffix(}))
